# Supplementary material for: m6A regulator-based methylation modification patterns and characterization of tumor microenvironment in acute myeloid leukemia
Source: Front Genet. 2022 Aug 10;13:948079. doi: 10.3389/fgene.2022.948079 (PMC9399688; doi:10.3389/fgene.2022.948079)
Supplement: Supplementary file 6 [file DataSheet1.xlsx]

## Sheet: Table S1
Table S1: A total of 23 m6A regulators in the study
Gene	GROUP
YTHDC1	Readers
YTHDC2	Readers
YTHDF1	Readers
YTHDF2	Readers
YTHDF3	Readers
IGF2BP1	Readers
IGF2BP2	Readers
IGF2BP3	Readers
HNRNPA2B1	Readers
HNRNPC	Readers
FMR1	Readers
LRPPRC	Readers
ELAVL1	Readers
METTL3	Writers
METTL14	Writers
RBM15	Writers
RBM15B	Writers
WTAP	Writers
VIRMA	Writers
CBLL1	Writers
ZC3H13	Writers
ALKBH5	Erasers
FTO	Erasers

## Sheet: Table S2
Table S2: The copy number variation (CNV) of 23 m6A regulators explored in AML
Gene Symbol	TCGA-AB-2803-03A	TCGA-AB-2804-03A	TCGA-AB-2805-03A	TCGA-AB-2806-03A	TCGA-AB-2807-03A	TCGA-AB-2808-03A	TCGA-AB-2809-03A	TCGA-AB-2810-03A	TCGA-AB-2811-03A	TCGA-AB-2812-03A	TCGA-AB-2813-03A	TCGA-AB-2814-03A	TCGA-AB-2815-03A	TCGA-AB-2816-03A	TCGA-AB-2817-03A	TCGA-AB-2818-03A	TCGA-AB-2819-03A	TCGA-AB-2820-03A	TCGA-AB-2821-03A	TCGA-AB-2822-03A	TCGA-AB-2823-03A	TCGA-AB-2824-03A	TCGA-AB-2825-03A	TCGA-AB-2826-03A	TCGA-AB-2827-03A	TCGA-AB-2828-03A	TCGA-AB-2829-03A	TCGA-AB-2830-03A	TCGA-AB-2831-03A	TCGA-AB-2832-03A	TCGA-AB-2834-03A	TCGA-AB-2835-03A	TCGA-AB-2836-03A	TCGA-AB-2837-03A	TCGA-AB-2838-03A	TCGA-AB-2839-03A	TCGA-AB-2840-03A	TCGA-AB-2841-03A	TCGA-AB-2842-03A	TCGA-AB-2844-03A	TCGA-AB-2845-03A	TCGA-AB-2846-03A	TCGA-AB-2848-03A	TCGA-AB-2849-03A	TCGA-AB-2850-03A	TCGA-AB-2851-03A	TCGA-AB-2853-03A	TCGA-AB-2854-03A	TCGA-AB-2855-03A
YTHDF2	0	0	0	0	0	0	0	0	0	0	0	0	0	0	0	0	0	0	0	0	0	0	0	0	0	0	0	0	0	0	0	0	0	0	0	0	0	0	0	0	0	0	0	0	0	0	0	0	0
RBM15	0	0	0	0	0	0	0	0	0	0	0	0	0	0	0	0	0	0	0	0	0	0	0	0	0	0	0	0	0	0	0	0	0	0	0	0	0	0	0	0	0	0	0	0	0	0	0	0	0
LRPPRC	0	0	0	0	0	0	0	0	0	0	0	0	0	0	0	0	0	0	0	0	0	0	0	0	0	0	0	0	0	0	0	0	0	0	0	0	0	0	0	0	0	0	0	0	0	0	0	0	0
RBM15B	0	0	0	0	0	0	0	0	0	0	0	0	0	0	0	0	0	0	0	0	0	0	0	0	0	0	0	0	0	0	0	0	0	0	0	0	0	0	0	0	0	0	0	0	0	0	0	0	0
IGF2BP2	0	0	0	0	0	0	0	0	0	0	0	0	0	0	0	0	0	0	0	0	0	0	0	0	0	0	0	0	0	0	0	0	0	0	0	0	0	0	0	0	0	0	0	0	0	0	0	0	0
YTHDC1	0	0	0	0	0	0	0	0	0	0	0	0	0	0	0	0	0	0	0	0	0	0	0	0	0	0	-1	0	0	0	0	0	0	0	0	0	0	0	0	0	0	0	0	0	0	0	0	0	0
METTL14	0	0	0	0	0	0	0	0	0	0	0	0	0	0	0	0	0	0	0	0	0	0	0	0	0	0	0	0	0	0	0	0	0	0	0	0	0	0	0	0	0	0	0	0	0	0	0	0	0
YTHDC2	0	0	0	0	0	0	0	0	0	0	0	0	0	0	0	0	0	0	0	0	0	0	0	0	0	0	0	0	0	0	0	0	0	0	0	0	0	0	0	0	0	0	0	0	0	0	0	0	0
WTAP	0	0	0	0	0	0	0	0	0	0	0	0	0	0	0	0	0	0	0	0	0	0	0	0	0	0	0	0	0	0	0	0	0	0	0	0	0	0	0	0	0	0	0	0	0	0	0	0	0
IGF2BP3	0	0	0	-1	0	0	0	0	0	0	0	0	0	0	0	0	0	0	0	0	0	0	0	0	0	0	0	0	0	0	0	0	0	0	0	0	0	0	0	0	0	0	0	0	0	0	0	0	0
HNRNPA2B1	0	0	0	-1	0	0	0	0	0	0	0	0	0	0	0	0	0	0	0	0	0	0	0	0	0	0	0	0	0	0	0	0	0	0	0	0	0	0	0	0	0	0	0	0	0	0	0	0	0
CBLL1	0	0	0	0	0	0	0	0	0	0	0	0	0	0	0	0	0	0	0	0	0	0	0	0	0	0	0	0	0	0	0	0	0	0	0	0	0	0	0	0	0	0	0	0	0	0	0	0	0
FMR1	0	0	0	0	0	0	0	0	0	0	0	0	0	0	0	0	0	0	0	0	0	0	0	0	0	0	0	0	0	0	0	0	0	0	0	0	0	0	0	0	0	0	0	0	0	0	0	0	0
YTHDF3	0	0	0	0	0	0	0	0	0	0	0	0	0	0	0	0	0	0	0	0	1	0	0	0	0	0	0	0	0	0	0	0	0	0	0	0	0	0	0	0	0	0	0	0	0	0	0	0	0
VIRMA	0	0	0	0	0	0	0	0	0	0	0	0	0	0	0	0	0	0	0	0	0	0	0	0	0	0	0	0	0	0	0	0	0	0	0	0	0	0	0	0	0	0	0	0	0	0	0	0	0
ZC3H13	0	0	0	0	0	0	0	0	0	0	0	0	0	0	0	0	0	0	0	0	0	0	0	0	0	0	0	0	0	0	0	0	0	0	0	0	0	0	0	0	0	0	0	0	0	0	0	0	0
HNRNPC	0	0	0	0	0	0	0	0	0	0	0	0	0	0	0	0	0	0	0	0	0	0	0	0	0	0	0	0	0	0	0	0	0	0	0	0	0	0	0	0	0	0	0	0	0	0	0	0	0
METTL3	0	0	0	0	0	0	0	0	0	0	0	0	0	0	0	0	0	0	0	0	0	0	0	0	0	0	0	0	0	0	0	0	0	0	0	0	0	0	0	0	0	0	0	0	0	0	0	0	0
FTO	0	0	0	0	0	0	0	0	0	0	0	0	0	0	0	0	0	0	0	0	0	0	0	0	0	0	0	0	0	0	0	0	0	0	0	0	0	0	0	0	0	0	0	0	0	0	0	0	0
ALKBH5	0	0	0	0	0	0	0	0	0	0	0	0	0	0	0	0	0	-1	0	0	0	0	0	0	0	0	0	0	0	0	0	0	0	0	0	0	0	0	0	0	0	0	0	0	0	0	0	0	0
IGF2BP1	0	0	0	0	0	0	0	0	0	0	0	0	0	0	0	0	0	0	0	0	0	0	0	0	0	0	0	0	0	0	0	0	0	0	0	0	0	0	0	0	0	0	0	0	0	0	0	0	0
YTHDF1	0	0	0	0	0	0	0	0	0	0	0	0	0	0	0	0	0	0	0	0	0	0	0	0	0	0	0	0	0	0	0	0	0	0	0	0	0	0	0	0	0	0	0	0	0	0	0	0	0
ELAVL1	0	0	0	0	0	0	0	0	0	0	0	0	0	0	0	0	0	0	0	0	0	0	0	0	0	0	0	0	0	0	0	0	0	0	0	0	0	0	0	0	0	0	0	0	0	0	0	0	0
[truncated: 145 more columns]

## Sheet: Table S3
Table S3: The locations of 23 m6A regulators on their respective chromosomes
Chromosome	chromStart	chromEnd	Gene
chr1	28736621	28769775	YTHDF2
chr1	110338506	110346681	RBM15
chr2	43886508	43996005	LRPPRC
chr3	51391268	51397908	RBM15B
chr3	185643739	185825056	IGF2BP2
chr4	68310387	68350089	YTHDC1
chr4	118685368	118715433	METTL14
chr5	113513683	113595285	YTHDC2
chr6	159725585	159756319	WTAP
chr7	23310209	23470467	IGF2BP3
chr7	26189927	26201529	HNRNPA2B1
chr7	107743697	107761667	CBLL1
chrX	147911951	147951125	FMR1
chr8	63168553	63212786	YTHDF3
chr8	94487693	94553529	VIRMA
chr13	45954465	46052759	ZC3H13
chr14	21209136	21269494	HNRNPC
chr14	21498133	21511375	METTL3
chr16	53703963	54121941	FTO
chr17	18183078	18209954	ALKBH5
chr17	48997412	49055650	IGF2BP1
chr20	63195429	63216234	YTHDF1
chr19	7958579	8445041	ELAVL1

## Sheet: Table S4
Table S4:The CNV alterations of 23 m6A regulators on their respective chromosomes
chromosome	start	stop	seg.mean
chr1	28736621	28769775	1
chr1	110338506	110346681	0
chr2	43886508	43996005	0
chr3	51391268	51397908	-1
chr3	185643739	185825056	0
chr4	68310387	68350089	-1
chr4	118685368	118715433	0
chr5	113513683	113595285	-1
chr6	159725585	159756319	0
chr7	23310209	23470467	-1
chr7	26189927	26201529	-1
chr7	107743697	107761667	-1
chrX	147911951	147951125	0
chr8	63168553	63212786	1
chr8	94487693	94553529	0
chr13	45954465	46052759	0
chr14	21209136	21269494	-1
chr14	21498133	21511375	-1
chr16	53703963	54121941	1
chr17	18183078	18209954	-1
chr17	48997412	49055650	0
chr20	63195429	63216234	1
chr19	7958579	8445041	1

## Sheet: Table S5
Table S5: P values for the correlation of co-expressed m6A regulators
ALKBH5	CBLL1	ELAVL1	FMR1	FTO	HNRNPA2B1	HNRNPC	IGF2BP1	IGF2BP2	IGF2BP3	VIRMA	LRPPRC	METTL14	METTL3	RBM15B	RBM15	WTAP	YTHDC1	YTHDC2	YTHDF1	YTHDF2	YTHDF3	ZC3H13	gene
0	0.904435	0.000501962	1.32614e-07	0.774887	0.0831536	0.0660544	8.68536e-05	0.202888	0.116467	9.11746e-08	0.00791453	1.53551e-06	0.000394313	1.73566e-10	0.296634	0.00296614	2.86098e-06	0.000278387	2.23295e-06	0.0437623	0.00383462	0.00153565	ALKBH5
0.904435	0	5.60905e-06	0.094635	0.50324	0.355758	0.0681076	0.923427	0.453595	0.688741	2.20873e-06	1.42571e-06	1.58614e-07	0.000406709	0.344463	0.373321	0.764408	0.000102025	0.361672	0.00950044	0.0169274	0.047357	0.000831064	CBLL1
0.000501962	5.60905e-06	0	0.0216422	0.408468	0.197894	2.50315e-10	0.207001	0.110577	0.0309465	0.392012	0.000641276	0.0451496	0.019111	0.000112002	0.885259	0.0443458	0.731544	0.261665	6.18813e-11	1.58894e-05	0.410112	0.184705	ELAVL1
1.32614e-07	0.094635	0.0216422	0	0.705199	0.447356	0.237068	0.341813	0.00942609	0.00739097	3.75115e-09	9.19636e-06	0.00146937	0.855285	0.000495314	0.0168115	4.62104e-07	1.34201e-05	5.56608e-17	0.977008	0.789138	0.00667179	0.0278954	FMR1
0.774887	0.50324	0.408468	0.705199	0	0.00112013	0.775049	0.778009	0.00209278	0.0183225	0.0220913	0.296997	0.230507	0.0713022	0.00429575	0.387136	0.120116	0.0307448	0.76592	0.353711	0.00681763	0.109935	0.018265	FTO
0.0831536	0.355758	0.197894	0.447356	0.00112013	0	9.19931e-08	0.363187	0.0747226	0.908599	0.139835	0.0076794	1.67245e-05	0.424143	0.0561468	0.000251157	2.63052e-05	5.05998e-05	0.003172	0.00853897	0.0643857	0.22311	7.38624e-08	HNRNPA2B1
0.0660544	0.0681076	2.50315e-10	0.237068	0.775049	9.19931e-08	0	0.627968	4.45983e-08	0.569329	0.384926	3.05939e-06	0.945034	0.000190243	0.35486	0.00168595	0.0409867	0.0323684	0.370283	0.858978	8.88429e-05	0.460703	0.00482754	HNRNPC
8.68536e-05	0.923427	0.207001	0.341813	0.778009	0.363187	0.627968	0	0.347851	0.40261	0.22068	0.679697	0.540997	0.949036	0.000857576	0.021559	0.521368	0.0891215	0.649143	0.397906	0.0341712	0.259115	0.289628	IGF2BP1
0.202888	0.453595	0.110577	0.00942609	0.00209278	0.0747226	4.45983e-08	0.347851	0	0.320109	0.937264	0.00282309	0.903455	0.53011	0.00993312	0.753707	0.232054	0.665975	0.247491	0.192621	0.0597603	0.147002	0.038414	IGF2BP2
0.116467	0.688741	0.0309465	0.00739097	0.0183225	0.908599	0.569329	0.40261	0.320109	0	0.027755	0.541148	0.818734	0.836174	0.0825437	0.304083	0.348722	0.0892059	0.776958	0.49122	0.0718776	0.283292	0.744727	IGF2BP3
9.11746e-08	2.20873e-06	0.392012	3.75115e-09	0.0220913	0.139835	0.384926	0.22068	0.937264	0.027755	0	1.30324e-22	4.63263e-12	0.421272	3.95179e-05	0.241617	0.36305	3.41102e-07	1.60833e-05	0.251911	0.0322642	5.85859e-13	5.83424e-08	VIRMA
0.00791453	1.42571e-06	0.000641276	9.19636e-06	0.296997	0.0076794	3.05939e-06	0.679697	0.00282309	0.541148	1.30324e-22	0	2.54444e-07	0.460569	0.248086	0.0192597	0.378535	8.72888e-05	1.3684e-05	0.772915	3.41062e-09	0.0248847	3.13397e-07	LRPPRC
1.53551e-06	1.58614e-07	0.0451496	0.00146937	0.230507	1.67245e-05	0.945034	0.540997	0.903455	0.818734	4.63263e-12	2.54444e-07	0	0.620874	0.0258753	0.528687	0.0526225	3.20211e-18	0.0139729	0.802327	0.0136312	1.25077e-06	4.53117e-16	METTL14
0.000394313	0.000406709	0.019111	0.855285	0.0713022	0.424143	0.000190243	0.949036	0.53011	0.836174	0.421272	0.460569	0.620874	0	0.706218	9.06404e-11	0.988015	0.907449	0.000778003	0.596345	0.595268	0.0487988	0.185797	METTL3
1.73566e-10	0.344463	0.000112002	0.000495314	0.00429575	0.0561468	0.35486	0.000857576	0.00993312	0.0825437	3.95179e-05	0.248086	0.0258753	0.706218	0	0.366564	0.435115	0.113317	0.0513843	0.00031223	1.32905e-05	0.0217902	0.01401	RBM15B
0.296634	0.373321	0.885259	0.0168115	0.387136	0.000251157	0.00168595	0.021559	0.753707	0.304083	0.241617	0.0192597	0.528687	9.06404e-11	0.366564	0	0.859529	0.291927	0.000749427	0.0127917	0.0345112	0.172011	0.00969899	RBM15
0.00296614	0.764408	0.0443458	4.62104e-07	0.120116	2.63052e-05	0.0409867	0.521368	0.232054	0.348722	0.36305	0.378535	0.0526225	0.988015	0.435115	0.859529	0	1.67347e-12	0.00351713	0.538225	0.446144	0.000687928	0.296438	WTAP
2.86098e-06	0.000102025	0.731544	1.34201e-05	0.0307448	5.05998e-05	0.0323684	0.0891215	0.665975	0.0892059	3.41102e-07	8.72888e-05	3.20211e-18	0.907449	0.113317	0.291927	1.67347e-12	0	0.0245892	0.580371	0.00263331	2.98561e-06	1.73467e-16	YTHDC1
0.000278387	0.361672	0.261665	5.56608e-17	0.76592	0.003172	0.370283	0.649143	0.247491	0.776958	1.60833e-05	1.3684e-05	0.0139729	0.000778003	0.0513843	0.000749427	0.00351713	0.0245892	0	0.0969145	0.262116	0.145616	0.029404	YTHDC2
2.23295e-06	0.00950044	6.18813e-11	0.977008	0.353711	0.00853897	0.858978	0.397906	0.192621	0.49122	0.251911	0.772915	0.802327	0.596345	0.00031223	0.0127917	0.538225	0.580371	0.0969145	0	0.00137828	0.165371	0.036979	YTHDF1
0.0437623	0.0169274	1.58894e-05	0.789138	0.00681763	0.0643857	8.88429e-05	0.0341712	0.0597603	0.0718776	0.0322642	3.41062e-09	0.0136312	0.595268	1.32905e-05	0.0345112	0.446144	0.00263331	0.262116	0.00137828	0	1.06694e-05	0.00797006	YTHDF2
0.00383462	0.047357	0.410112	0.00667179	0.109935	0.22311	0.460703	0.259115	0.147002	0.283292	5.85859e-13	0.0248847	1.25077e-06	0.0487988	0.0217902	0.172011	0.000687928	2.98561e-06	0.145616	0.165371	1.06694e-05	0	0.0205568	YTHDF3
0.00153565	0.000831064	0.184705	0.0278954	0.018265	7.38624e-08	0.00482754	0.289628	0.038414	0.744727	5.83424e-08	3.13397e-07	4.53117e-16	0.185797	0.01401	0.00969899	0.296438	1.73467e-16	0.029404	0.036979	0.00797006	0.0205568	0	ZC3H13

## Sheet: Table S6
Table S6: Correlation coefficient for the correlation of co-expressed m6A regulators
ALKBH5	CBLL1	ELAVL1	FMR1	FTO	HNRNPA2B1	HNRNPC	IGF2BP1	IGF2BP2	IGF2BP3	VIRMA	LRPPRC	METTL14	METTL3	RBM15B	RBM15	WTAP	YTHDC1	YTHDC2	YTHDF1	YTHDF2	YTHDF3	ZC3H13	gene
1	-0.01	0.26	-0.39	-0.02	-0.13	0.14	0.29	0.1	-0.12	-0.39	-0.2	-0.36	-0.27	0.46	-0.08	-0.22	-0.35	-0.27	0.35	0.15	-0.22	-0.24	ALKBH5
-0.01	1	0.34	0.13	-0.05	0.07	0.14	-0.01	0.06	-0.03	0.35	0.36	0.39	-0.27	-0.07	-0.07	0.02	0.29	0.07	0.2	0.18	0.15	0.25	CBLL1
0.26	0.34	1	-0.17	0.06	0.1	0.46	0.1	0.12	-0.16	0.07	0.26	0.15	-0.18	0.29	0.01	-0.15	0.03	-0.09	0.47	0.32	0.06	0.1	ELAVL1
-0.39	0.13	-0.17	1	-0.03	0.06	-0.09	-0.07	-0.2	0.2	0.43	0.33	0.24	0.01	-0.26	0.18	0.37	0.32	0.58	0	-0.02	0.21	0.17	FMR1
-0.02	-0.05	0.06	-0.03	1	0.25	0.02	-0.02	0.23	-0.18	-0.17	-0.08	0.09	0.14	0.22	0.07	0.12	0.16	-0.02	0.07	0.21	0.12	0.18	FTO
-0.13	0.07	0.1	0.06	0.25	1	0.39	-0.07	0.14	0.01	0.11	0.2	0.32	0.06	-0.15	-0.27	0.31	0.3	0.22	-0.2	0.14	0.09	0.4	HNRNPA2B1
0.14	0.14	0.46	-0.09	0.02	0.39	1	0.04	0.4	0.04	0.07	0.35	0.01	-0.28	0.07	-0.24	0.16	0.16	-0.07	0.01	0.29	-0.06	0.21	HNRNPC
0.29	-0.01	0.1	-0.07	-0.02	-0.07	0.04	1	0.07	-0.06	-0.09	0.03	-0.05	0	0.25	0.17	-0.05	-0.13	-0.03	0.06	0.16	-0.09	-0.08	IGF2BP1
0.1	0.06	0.12	-0.2	0.23	0.14	0.4	0.07	1	0.08	0.01	0.23	0.01	-0.05	0.2	0.02	-0.09	-0.03	-0.09	-0.1	0.14	-0.11	0.16	IGF2BP2
-0.12	-0.03	-0.16	0.2	-0.18	0.01	0.04	-0.06	0.08	1	0.17	0.05	-0.02	-0.02	-0.13	-0.08	0.07	0.13	0.02	-0.05	-0.14	-0.08	-0.02	IGF2BP3
-0.39	0.35	0.07	0.43	-0.17	0.11	0.07	-0.09	0.01	0.17	1	0.66	0.49	-0.06	-0.31	0.09	0.07	0.38	0.32	-0.09	0.16	0.51	0.4	VIRMA
-0.2	0.36	0.26	0.33	-0.08	0.2	0.35	0.03	0.23	0.05	0.66	1	0.38	0.06	-0.09	0.18	0.07	0.29	0.32	0.02	0.43	0.17	0.38	LRPPRC
-0.36	0.39	0.15	0.24	0.09	0.32	0.01	-0.05	0.01	-0.02	0.49	0.38	1	-0.04	-0.17	-0.05	0.15	0.6	0.19	-0.02	0.19	0.36	0.57	METTL14
-0.27	-0.27	-0.18	0.01	0.14	0.06	-0.28	0	-0.05	-0.02	-0.06	0.06	-0.04	1	0.03	0.47	0	0.01	0.25	-0.04	-0.04	-0.15	-0.1	METTL3
0.46	-0.07	0.29	-0.26	0.22	-0.15	0.07	0.25	0.2	-0.13	-0.31	-0.09	-0.17	0.03	1	0.07	-0.06	-0.12	-0.15	0.27	0.32	-0.17	-0.19	RBM15B
-0.08	-0.07	0.01	0.18	0.07	-0.27	-0.24	0.17	0.02	-0.08	0.09	0.18	-0.05	0.47	0.07	1	0.01	-0.08	0.25	0.19	0.16	0.1	-0.2	RBM15
-0.22	0.02	-0.15	0.37	0.12	0.31	0.16	-0.05	-0.09	0.07	0.07	0.07	0.15	0	-0.06	0.01	1	0.5	0.22	0.05	0.06	0.26	0.08	WTAP
-0.35	0.29	0.03	0.32	0.16	0.3	0.16	-0.13	-0.03	0.13	0.38	0.29	0.6	0.01	-0.12	-0.08	0.5	1	0.17	0.04	0.23	0.35	0.57	YTHDC1
-0.27	0.07	-0.09	0.58	-0.02	0.22	-0.07	-0.03	-0.09	0.02	0.32	0.32	0.19	0.25	-0.15	0.25	0.22	0.17	1	-0.13	-0.09	0.11	0.17	YTHDC2
0.35	0.2	0.47	0	0.07	-0.2	0.01	0.06	-0.1	-0.05	-0.09	0.02	-0.02	-0.04	0.27	0.19	0.05	0.04	-0.13	1	0.24	0.11	-0.16	YTHDF1
0.15	0.18	0.32	-0.02	0.21	0.14	0.29	0.16	0.14	-0.14	0.16	0.43	0.19	-0.04	0.32	0.16	0.06	0.23	-0.09	0.24	1	0.33	0.2	YTHDF2
-0.22	0.15	0.06	0.21	0.12	0.09	-0.06	-0.09	-0.11	-0.08	0.51	0.17	0.36	-0.15	-0.17	0.1	0.26	0.35	0.11	0.11	0.33	1	0.18	YTHDF3
-0.24	0.25	0.1	0.17	0.18	0.4	0.21	-0.08	0.16	-0.02	0.4	0.38	0.57	-0.1	-0.19	-0.2	0.08	0.57	0.17	-0.16	0.2	0.18	1	ZC3H13

## Sheet: Table S7
Table S7: Clinical information of 151 AML patients
SAMPLE_ID	OS_MONTHS	OS_STATUS	DFS_MONTHS	DFS_STATUS	CYTOGENETIC_CODE_OTHER	RBM15B	VIRMA	IGF2BP2	FMR1	HNRNPA2B1	IGF2BP1	YTHDF3	IGF2BP3	CBLL1	HNRNPC	RBM15	METTL14	YTHDC2	METTL3	ZC3H13	WTAP	YTHDF1	YTHDC1	FTO	YTHDF2	ALKBH5	LRPPRC	ELAVL1
2805	18.5	1	11.6	1	Normal Karyotype	3.61299	3.50046	4.78865	3.53988	7.15013	0.00911431	4.80834	0.77585	3.70996	5.68212	3.20581	2.79132	3.27041	4.04908	4.36392	4.08844	3.92521	4.21731	2.24452	4.53139	4.46071	4.42989	3.63297
2806	30.6	1	16.1	1	RUNX1-RUNX1T1	3.95583	3.88746	5.43863	3.03377	6.63956	0.00810583	5.36128	0.012991	3.66943	5.95067	3.45883	2.87112	3.31081	4.00383	4.60758	4.15497	4.46384	4.4557	2.47621	4.96793	4.53771	5.33232	4.2016
2808	118.1	0	10	1	Intermediate Risk Cytogenetic Abnormality	3.171	3.35276	4.33625	3.11591	7.43536	0.0379938	4.72865	0.232575	4.23609	6.02621	3.26811	2.74579	3.33413	4.10585	4.74397	4.67657	4.36046	4.56324	2.33773	4.92339	4.61851	5.03676	4.17758
2810	1.3	1	1.3	0	N.D.	4.6729	2.03503	5.5939	2.15826	6.81883	0.0151956	4.5238	0.0872297	3.14971	5.80943	3.08522	2.16537	1.78195	3.53247	3.77399	4.03509	4.42801	4.29219	5.0544	5.38161	5.05576	3.64419	3.80103
2811	8.2	1	8.2	1	Normal Karyotype	3.45406	2.55844	4.49131	2.95073	6.08053	0.0153006	3.38047	0.449065	3.28747	5.51605	2.95971	1.92582	1.93202	3.48836	2.48154	5.06067	4.5712	4.57168	1.21922	4.06258	4.22126	3.47534	2.9066
2812	11.5	1	7.3	1	Normal Karyotype	3.50157	3.12268	5.79851	2.8093	7.37292	0.0259862	5.46358	0.428951	2.8355	6.40564	3.8381	2.61802	2.81811	3.59639	4.40046	3.96473	4.27625	4.90355	3.14343	5.37742	4.58944	5.04095	3.99594
2813	1.3	1	1.3	0	Complex Cytogenetics	3.04245	2.9035	3.40094	2.97018	6.71722	0.0046981	4.77583	0.261813	3.14998	5.5029	3.42926	1.81023	1.96581	3.57943	3.81469	4.01949	4.38796	3.95231	1.38091	4.56713	4.62776	4.14349	3.47469
2814	26.3	1	22.2	1	Poor Risk Cytogenetic Abnormality	3.20701	3.32597	5.0799	2.55563	7.02252	0.0101002	4.64458	1.02157	3.89216	5.91822	3.04185	2.66004	2.72703	4.19434	4.09489	4.05914	4.39613	4.47543	2.3252	4.67769	4.45839	4.90285	4.0004
2815	26.3	1	14.2	1	CBFB-MYH11	3.60639	3.18601	4.98516	3.01132	7.0857	0.00901005	4.35465	0.662968	3.18012	5.92783	3.09314	2.55316	2.90844	3.57666	4.01289	3.96025	4.21176	4.01502	2.16513	4.46468	4.596	4.31005	3.98534
2817	9.3	1	9.3	0	BCR-ABL1	3.67597	3.10063	4.87055	3.04403	6.24421	0.00643963	4.31832	0.304053	2.73022	5.75053	3.7118	2.31751	2.99321	4.2072	4.09471	3.95453	4.1569	4.22121	2.78853	4.65733	4.69614	4.32743	3.74836
2818	10.2	1	6.9	1	Normal Karyotype	3.26251	3.08215	5.14273	3.10616	7.3587	0.0396585	4.91183	0.417459	3.41222	5.79685	3.39043	2.82214	2.8013	4.04636	4.57923	4.23637	4.21442	4.61114	2.05492	4.44115	4.76569	4.05371	3.58104
2819	95.6	0	95.6	0	RUNX1-RUNX1T1	3.71383	3.2998	5.54809	2.8354	7.48095	0.00878702	4.33154	0.126364	3.36958	6.58155	3.06219	2.70189	2.9766	3.68415	4.61287	4.1098	4.29178	4.48203	2.54158	5.24312	5.12965	5.26371	4.59856
2820	0.3	1	0.3	0	Complex Cytogenetics	3.64589	3.37168	5.31139	2.86894	6.71682	0.0140916	4.67463	0.604071	3.16882	5.99388	4.00348	2.23876	2.94328	4.6433	4.66806	3.64319	4.21134	4.28066	1.83389	4.97523	3.75193	4.109	3.90084
2821	27.4	1	27.4	0	Intermediate Risk Cytogenetic Abnormality	3.62749	3.31176	4.62829	2.96764	6.88825	0	5.11255	0.675504	3.08003	5.5563	3.92034	2.46733	2.98368	4.09494	3.96089	3.98313	4.33125	4.25688	2.29808	4.54165	4.69197	4.3365	3.73141
2822	32.3	1	32.3	0	Intermediate Risk Cytogenetic Abnormality	3.88047	3.70102	5.66427	3.1724	7.18213	0.0152903	5.15649	0.291918	3.26656	5.77252	3.31675	2.82412	2.81168	4.3677	4.59745	4.15043	4.38576	4.70348	2.40455	4.73169	4.52718	4.69525	3.9255
2823	0.2	1	0.2	0	PML-RARA	3.59694	3.35095	4.75288	2.42666	7.05112	0	5.20979	0.0732681	3.27746	5.50916	3.00255	2.53047	2.80695	4.21532	4.29979	3.72321	4.24084	4.06523	2.55985	4.82472	4.75634	4.36519	3.97897
2825	7.5	1	6.4	1	Normal Karyotype	3.39383	3.08671	5.62885	2.78219	6.74566	0.0108095	4.40543	0.580167	3.13944	5.42579	3.23239	2.51152	2.64329	3.69795	4.06207	3.75203	4.35665	3.84264	2.28434	4.67032	4.96371	4.0794	3.56902
2826	24.1	1	12.1	1	Normal Karyotype	3.34304	2.95832	5.40227	2.66746	7.19733	0.0356111	4.35774	0.126581	3.1369	5.78851	2.96412	2.67867	2.56827	3.33842	4.65776	4.15797	4.10649	3.92225	4.32572	4.47047	4.50487	3.93146	3.84554
2828	99.9	0	99.9	0	CBFB-MYH11	3.60705	3.34434	4.85284	3.14753	7.07767	0.00492227	4.73036	0.201597	3.22664	5.96895	3.19107	2.51673	3.22895	3.40993	4.25112	4.07412	4.24893	3.90676	2.35285	4.64619	4.61701	4.57869	3.97671
2830	8.1	1	8.1	0	Intermediate Risk Cytogenetic Abnormality	3.85987	2.9947	5.22282	2.83362	6.79371	0.0159663	4.08826	0.666828	3.33531	5.79636	3.60545	2.40835	2.74715	3.93038	4.07803	3.83984	4.14195	3.9695	2.6042	4.54399	4.87193	4.67503	3.83984
2834	7.7	1	7.7	0	MLL translocation, poor risk	3.43655	3.41214	5.27147	3.05286	7.4371	0.0302457	4.64395	0.154937	3.56615	5.86248	3.53	2.88715	2.77659	3.47404	4.67205	4.36392	4.19568	4.30768	2.40121	4.82679	4.94129	4.32324	4.27747
2835	77.3	0	77.3	0	Normal Karyotype	3.80632	2.59966	5.42692	2.50719	7.09843	0.00857023	4.37856	0.0848521	3.10096	5.88455	3.47689	1.8409	2.34468	3.68482	3.58177	4.21715	4.53885	3.96262	1.95264	4.53866	5.20214	3.91772	3.9351
2836	17	1	17	1	Normal Karyotype	3.6128	2.87889	5.14307	2.98723	6.74515	0.0150504	4.58597	0.300947	3.60749	5.75268	3.22638	2.28528	2.72488	3.8221	4.06114	3.88394	4.40458	3.92943	2.84278	4.61321	4.75766	4.03923	3.71891
2839	16.3	1	10.2	1	Normal Karyotype	3.51487	2.99538	5.90198	2.71953	7.38514	0.0167469	4.67464	0.658996	3.85464	6.05611	3.41258	2.46346	3.03292	3.86963	4.58855	4.03319	4.22238	4.54402	2.57661	4.90435	4.50982	4.93081	3.94018
2840	0.7	1	0.7	0	PML-RARA	3.24062	2.82853	3.88622	2.74348	7.4585	0.0301281	4.58156	0.136685	2.98988	5.73463	3.35336	2.7437	2.95418	4.40072	4.49075	3.58171	4.03533	4.02267	2.10017	4.64613	4.26832	3.58423	4.14742
2841	46.5	1	5.4	1	PML-RARA	3.49223	2.38727	2.54554	2.28361	6.59438	0	4.3876	0.165794	2.93414	4.85953	2.53684	2.15409	2.38376	4.1619	3.27209	3.46977	4.24933	3.56966	1.7558	4.02583	4.09559	2.9774	3.46849
2842	0.3	1	0.3	0	Intermediate Risk Cytogenetic Abnormality	3.60817	3.45866	3.94961	2.82044	6.96581	0.00819911	5.1273	1.13459	3.46902	5.55531	2.8553	3.05589	2.06016	3.22023	4.65609	3.91869	4.31385	4.57299	2.44132	4.8328	5.05448	4.22904	3.82196
2843	6.3	1	3.7	1	Intermediate Risk Cytogenetic Abnormality	3.9963	3.14876	5.08365	3.18095	6.83997	0.00794472	3.83583	0.748164	3.8275	5.77202	3.52512	2.17117	3.15928	3.76515	3.90451	3.64695	4.27058	4.03189	2.22062	4.90949	4.94937	4.66721	3.92673
2844	3.9	1	3.9	0	MLL translocation, poor risk	3.52445	2.9961	5.57702	2.78445	7.20644	0.0148046	4.43202	0.179475	3.19978	6.03344	3.64942	2.53185	2.97764	4.30275	4.11028	4.14973	4.36067	4.11868	3.00942	4.8294	4.79714	4.76726	4.23324
2845	9.3	1	8.5	1	Normal Karyotype	3.65022	2.98116	3.58648	2.88609	7.38664	0.0130706	4.26403	0.280113	3.58023	5.84918	3.50077	2.52707	3.05432	4.55256	4.31065	4.14441	4.3911	4.26469	2.26526	4.76105	4.58074	4.64359	4.08763
2846	45.8	1	10.8	1	CBFB-MYH11	3.89167	3.07441	4.98838	2.89581	6.95255	0.00481627	4.75974	0.289118	2.9843	5.96626	3.44468	2.34592	2.81977	3.94419	4.01544	4.09526	4.43576	4.10908	2.3372	4.92499	4.61522	4.46947	4.02041
2847	52.7	1	19.3	1	Poor Risk Cytogenetic Abnormality	3.6238	3.10027	5.03133	2.95356	6.61805	0.00972097	4.09871	0.199543	3.52356	5.82685	3.16325	2.32917	3.11359	3.70741	3.98683	3.79404	4.21015	4.10485	2.66314	4.81688	4.69026	4.64347	4.05981
2849	95.5	0	95.5	0	Complex Cytogenetics	3.89029	3.60994	1.84102	3.65166	7.28968	0.0264342	4.65529	0.370618	3.99363	5.53892	3.30348	3.5445	3.32706	4.04946	4.75745	4.37267	4.48153	5.20636	3.67044	4.7765	3.54295	4.76927	3.89018
2851	7.7	1	5.9	1	Normal Karyotype	3.73378	2.74351	5.20102	2.45811	6.58093	0.0200339	4.49082	0.394274	3.12453	5.3331	3.33281	2.25202	2.41036	3.72945	3.83093	3.58567	4.25163	3.95038	1.85617	4.60208	5.02697	3.54902	3.49907
2853	3.1	1	3.1	0	Normal Karyotype	3.53154	3.43978	5.73265	2.89049	7.48433	0.0129523	4.66354	0.533269	3.31797	5.82484	3.09332	2.99482	2.70354	4.17245	4.54346	4.16031	4.32164	4.55	2.52785	4.89491	4.76815	4.93117	3.93051
2856	5.3	1	5.3	0	Normal Karyotype	3.88133	2.56352	5.06929	1.7621	6.70642	0.00467583	3.35832	0.178908	2.75514	5.65752	2.3388	1.94589	2.00167	3.9805	4.09935	3.66691	4.17799	3.55025	2.66787	4.51969	5.06448	4.24561	3.77944
2857	10	1	6.5	1	Complex Cytogenetics	3.50206	3.37185	4.22765	3.22366	6.38742	0.00497082	4.83165	0.156413	4.40381	5.61951	3.96926	2.70304	2.6228	3.44627	4.36919	4.38573	4.68081	4.5242	2.26911	5.07686	4.39143	5.00324	4.32435
2858	19.2	1	18.2	1	RUNX1-RUNX1T1	3.98651	3.01871	5.13679	2.70247	6.71906	0	4.25302	0.153295	3.3236	5.89199	2.99774	2.53764	2.81735	4.04277	4.37712	4.02168	4.18267	4.15327	2.28826	5.07233	4.64432	4.68411	4.15277
2859	10.2	1	8	1	Normal Karyotype	3.79099	3.21771	5.58096	2.89792	6.8562	0.0154369	4.53811	1.13327	3.52586	5.51209	3.36197	2.68402	2.85943	4.14773	4.29387	3.86544	4.34307	4.34108	2.4582	4.84442	4.74157	4.49864	3.66783
2861	0.6	1	0.6	0	Poor Risk Cytogenetic Abnormality	3.55043	3.01345	5.82122	2.43424	7.36287	0.0156641	4.6784	0.179403	3.03928	5.88051	4.10767	2.30641	3.14941	3.89798	3.63287	3.93377	4.54238	3.70369	1.91732	4.75307	4.76859	4.79503	3.92832
2862	69	0	69	0	Normal Karyotype	3.67824	2.85062	4.66957	2.19361	6.88168	0.0122864	4.15072	0.101958	3.35701	5.61322	2.63921	2.35489	2.46744	4.30278	4.11225	3.76567	4.26718	3.84909	2.71098	4.81884	4.53299	3.85578	4.08131
2863	1.2	1	1.2	0	Poor Risk Cytogenetic Abnormality	3.66978	4.27042	5.07771	3.12617	7.18592	0.00439053	5.81695	1.04048	3.66573	5.96065	3.54711	2.633	2.93755	3.85425	4.4544	4.16427	4.40099	4.34947	2.55296	4.7668	4.57305	5.19693	4.0326
2865	2.3	1	2.3	0	Intermediate Risk Cytogenetic Abnormality	4.05067	2.85309	5.51088	2.94534	6.87297	0	4.31154	1.49736	3.08188	5.56629	3.17056	2.43783	2.89132	3.90904	4.03985	3.84986	4.5182	3.96485	2.17806	4.68229	5.03052	4.18426	3.97273
2866	5.5	1	4.5	1	Normal Karyotype	3.95073	2.72815	5.49936	2.55112	6.99242	0	3.93275	0.296196	2.87569	5.57378	3.0237	2.27948	2.72911	3.9655	3.9546	3.70366	4.34626	3.67797	1.96709	4.50021	4.94705	3.52899	3.77949
2867	5.2	1	5.2	0	Normal Karyotype	3.80741	2.9932	4.26211	3.28969	7.07921	0.0227815	5.00579	0.40453	3.29402	5.96616	3.53919	2.76771	2.82625	3.43819	4.24853	4.3268	4.02151	4.86302	2.16298	4.84572	4.54602	4.46289	3.82717
2869	27.1	0	15.6	1	Normal Karyotype	4.02736	3.06399	5.81549	2.92326	6.78071	0	4.59096	0.345816	4.53737	5.74903	3.8651	2.7388	2.6461	4.08495	4.32267	4.06087	4.50006	4.18538	3.27678	5.10161	4.95974	4.60788	4.06891
2870	4.5	1	4.5	0	CBFB-MYH11	3.99948	3.07151	5.18543	2.76634	6.82669	0.010001	4.10031	0.502758	3.26147	5.69229	3.65546	2.30672	2.67509	4.16578	4.12801	3.91356	4.44741	3.91063	2.36696	4.65833	4.85588	4.37229	4.03635
2871	22.6	0	13.9	1	Normal Karyotype	3.81021	3.03972	5.66328	3.14396	6.88656	0.0116993	4.45469	0.547808	3.7853	5.63526	3.9084	2.5598	3.2489	4.30376	4.16509	3.91059	4.46436	4.4549	2.53329	4.77802	4.79015	4.76625	3.77288
2872	43.4	0	43.4	0	PML-RARA	2.83245	2.74129	3.91729	2.64052	6.81337	0.0162945	4.61688	0.0796079	2.51106	5.53569	3.917	2.66393	3.13007	4.31045	4.09054	3.83778	4.01992	4.07268	2.28338	3.93961	4.0295	3.88189	3.78794
2873	32.7	0	32.7	1	Normal Karyotype	3.37916	2.70302	4.44838	2.85261	6.80881	0.021129	5.08919	0.259873	2.98781	5.67665	3.67628	2.06772	2.94255	3.58581	3.66945	4.05559	4.32647	4.14123	1.70855	4.47301	4.95886	3.88284	3.27941
2874	35.2	0	35.2	0	Poor Risk Cytogenetic Abnormality	3.60684	3.20289	4.97765	2.64799	6.22062	0.0172121	4.82727	0.179809	2.69123	5.70585	3.69281	2.67229	2.84721	3.82787	4.39217	3.93386	4.39713	4.32703	2.48838	4.90646	4.66228	4.74941	3.93032
2875	27.7	0	27.7	0	RUNX1-RUNX1T1	4.14354	3.07914	5.48975	2.67818	6.88863	0.00483787	4.15061	0.0509543	3.37473	5.70115	3.58266	2.31149	2.73258	4.10623	4.44246	3.89239	4.28684	4.03358	2.41575	4.73561	4.8372	4.92687	4.12791
2876	59	0	59	0	Poor Risk Cytogenetic Abnormality	3.1571	3.04125	4.0938	3.20237	7.37812	0	4.66593	0.473868	3.41812	6.15701	2.98725	2.7638	3.18294	3.85928	4.54536	4.13015	3.95849	4.43616	2.38728	4.9344	4.54066	4.79648	4.04342
2877	41.4	0	41.4	0	Normal Karyotype	3.90153	2.69879	5.78769	2.77748	7.62427	0.0117751	4.65021	0.0374712	3.08477	5.86335	3.15715	2.67715	2.65154	4.53937	4.53191	4.15014	4.49805	4.4319	6.04508	4.96824	4.60751	4.4174	4.12873
2878	12.2	1	12.2	0	Complex Cytogenetics	3.10281	3.6555	4.9263	3.09955	7.11315	0	5.1019	0.474417	3.8595	6.17613	3.27571	2.69573	2.39269	3.73654	4.6752	4.25615	4.2336	4.45572	2.30897	5.24826	4.94418	5.10598	4.2554
2880	20.5	1	9.8	1	Normal Karyotype	3.80552	2.96856	4.42092	2.98603	6.86831	0.0110189	4.27398	0.209025	3.3639	5.7825	3.71213	2.24496	3.05584	4.22652	4.38192	4.09592	4.40054	4.02102	2.56316	4.86097	4.75301	4.70666	4.07893
2881	29.7	0	8.8	1	CBFB-MYH11	3.86862	3.12444	5.2168	2.96114	6.79645	0.0142559	4.3452	0.676918	3.1484	5.9954	3.43569	2.42549	2.9135	4.15837	3.84538	4.19173	4.34281	4.09274	2.23248	4.76711	4.68625	4.45161	3.95398
2882	11	1	11	0	Poor Risk Cytogenetic Abnormality	3.6371	3.15313	4.86527	3.24729	6.23715	0.0133939	4.62253	0.37423	3.16554	5.50881	3.47919	2.51846	3.36537	4.2864	4.02028	3.92314	4.33079	4.35276	2.11362	4.46974	4.48572	4.3577	3.66268
2883	47.2	0	47.2	0	MLL translocation, poor risk	2.68246	2.85004	5.16475	2.0343	6.61633	0.0738949	4.30931	0.153798	2.61386	5.51446	2.70418	2.96325	2.3596	3.45427	4.01897	4.07193	3.4394	4.09881	1.85605	4.13106	4.23189	3.75617	4.25386
2884	24.8	1	13.8	1	Normal Karyotype	3.65702	2.94163	5.70701	2.66333	7.21191	0.0147619	4.53217	0.601549	3.18886	5.74436	3.4396	2.40738	2.75763	4.30922	4.3492	4.14665	4.33859	4.08333	2.07312	4.59261	4.80072	4.26105	3.62948
2885	7	1	4.8	1	Complex Cytogenetics	3.2153	3.23605	4.92664	3.18045	6.28524	0.0366245	4.57448	0.743457	3.07029	5.732	3.73102	2.62545	2.24892	4.00658	4.52368	3.96433	4.74871	4.46699	2.5576	4.83047	5.08648	4.90282	3.90464
2886	29.4	0	29.4	0	RUNX1-RUNX1T1	3.9148	3.20338	5.42931	2.99587	6.72613	0.0048089	4.39948	0.050654	3.52268	5.7175	3.74835	2.49355	3.12364	4.54652	4.57355	3.96699	4.4459	4.27176	2.23718	4.76621	4.66391	4.87072	4.19254
2888	33.5	0	33.5	0	CBFB-MYH11	3.22057	2.82811	3.97356	3.16473	7.0466	0.0041442	4.82341	0.198849	2.81324	5.68429	2.95108	2.44288	3.13926	3.94735	3.89942	4.30357	4.16446	4.07929	2.02165	4.21936	4.46882	3.8862	3.45337
2889	34.3	0	28.4	1	CBFB-MYH11	3.84977	3.09769	5.27169	2.72393	6.77349	0.00483335	4.40173	0.45411	3.28878	5.68196	3.30488	2.56076	2.72342	3.96487	3.97997	3.94517	4.32809	3.97404	2.27553	4.70612	4.65127	4.44042	3.90698
2890	0.5	1	0.5	0	Intermediate Risk Cytogenetic Abnormality	3.84126	2.89457	5.21506	3.268	6.81252	0.011796	4.00909	1.07828	3.23444	5.58371	3.51107	2.23264	3.52042	4.29889	4.26676	4.11674	4.33951	4.37051	2.10546	4.46938	4.78824	4.02964	3.74059
2891	21.5	1	14.9	1	Complex Cytogenetics	4.00392	3.1437	3.73679	2.68621	6.55434	0	4.44623	0.121978	3.36132	5.82109	3.75033	2.52674	2.89657	3.72047	3.48354	4.00624	4.83412	3.95154	2.88848	4.87272	4.94508	4.50086	4.09668
2892	59.3	0	9.8	1	CBFB-MYH11	3.59075	3.26053	4.87942	2.59978	6.92187	0.037957	4.57612	0.329742	3.30728	6.15242	2.85597	2.74799	2.6019	3.42268	4.17688	3.89091	4.21092	4.10978	2.39554	4.73056	4.71313	4.44675	4.00311
2893	6.6	1	6.6	0	MLL translocation, poor risk	3.63275	2.78244	4.75045	2.31596	7.28319	0.0194299	4.01886	0.162204	2.65947	5.93477	2.70066	2.35967	2.39487	3.40049	4.23728	4.11444	4.51793	3.88116	2.27625	4.47707	5.38811	3.90552	4.17332
2894	5.6	1	5.6	0	MLL translocation, t(9;11)	3.46085	2.94067	5.74004	3.02314	6.86504	0.0208757	4.36066	0.35263	2.80885	6.04126	3.6577	2.90985	3.24984	4.00575	4.4559	3.91884	4.17176	4.2268	2.51977	4.70585	4.98377	4.82227	3.89183
2895	5.7	1	5.7	0	N.D.	3.98298	3.0656	5.76631	3.01483	6.83552	0.00630915	4.5952	0.703589	3.41193	5.59807	3.95804	2.70513	2.70935	4.51845	4.29892	4.12388	4.48038	4.48307	2.64231	4.92409	4.9709	4.27484	3.80681
2896	7.5	1	7.5	0	Normal Karyotype	3.81272	3.17643	5.69933	2.95054	7.12889	0.00578583	4.30556	0.748059	3.13098	5.66962	3.76677	2.51355	2.47999	4.27069	4.25259	4.14372	4.06767	4.26015	2.6104	4.85378	4.47581	4.50463	3.74603
2897	30.5	0	30.5	0	PML-RARA	3.47935	2.53323	0.47174	2.43393	7.03467	0.0059075	4.80669	0.0979658	2.904	5.53395	3.61409	2.1619	2.34611	3.8612	3.54453	4.23732	4.11118	4.30001	2.38281	4.86088	4.43202	3.57227	3.84469
2898	36.1	0	36.1	0	Intermediate Risk Cytogenetic Abnormality	3.5533	3.31553	4.55591	2.79357	6.68085	0	4.96953	0.51134	3.58337	5.18104	3.76756	2.40676	2.62344	4.26627	4.03776	3.98187	4.2264	4.25892	2.00699	4.38395	4.7764	4.03037	3.55493
2899	22.3	1	17.3	1	Intermediate Risk Cytogenetic Abnormality	4.06395	3.09138	5.16227	3.03911	6.88663	0.0258652	4.18471	0.346027	3.53108	5.55365	4.08237	2.38582	3.24057	4.47014	4.52962	4.05083	4.44898	4.18447	2.32438	4.58591	5.0165	4.01032	3.85008
2900	6.3	1	4.9	1	Normal Karyotype	3.55793	2.66282	5.52102	2.69856	6.84131	0	4.41394	0.312766	3.5085	5.64773	3.45034	2.27977	2.56872	3.91174	3.62844	3.93291	4.5406	3.97095	2.13777	4.7455	4.76545	4.12681	3.6777
2901	10.5	0	3	1	BCR-ABL1	3.8318	3.68601	5.59397	3.09078	6.83369	0.010949	4.82813	0.0463006	3.32948	5.54126	3.92865	2.42865	3.21057	3.93037	4.6695	4.02901	4.42321	4.13008	2.36016	4.68261	4.67334	4.65448	4.02658
2908	1.4	1	1.4	0	Complex Cytogenetics	2.82593	2.49475	4.63937	2.54812	6.64647	0.0133962	4.29651	0.935002	3.35981	5.57141	3.23181	1.95344	1.75277	4.22828	3.66862	3.84066	4.53863	4.18999	1.88076	4.64566	4.47275	4.03528	3.69677
2910	0	1	0	0	Complex Cytogenetics	4.67483	2.56948	5.38632	2.32852	6.56659	0.181602	4.11592	0.00842937	2.87175	5.73485	4.14765	2.16044	2.71847	3.80008	3.94903	3.85193	4.59824	3.55788	2.28014	5.17914	5.60308	4.60813	4.15399
2911	61.2	0	3.7	1	MLL translocation, poor risk	3.38544	2.95003	5.33412	2.74833	6.9574	0.0340597	4.51584	0.147157	3.31107	5.98092	3.52276	2.3425	2.77454	3.66466	3.62841	3.75851	4.38054	4.25198	4.25413	4.34236	4.59246	3.52429	3.93505
2912	8.4	1	8.4	0	Intermediate Risk Cytogenetic Abnormality	3.30032	3.7746	4.87717	3.62766	7.31007	0.0122786	4.87395	0.445022	3.33196	6.01462	3.78263	2.36372	3.69958	3.87627	3.95719	4.13253	4.3201	4.44614	2.52244	4.57644	4.41154	5.04318	3.98925
2913	52.6	0	6.1	1	Intermediate Risk Cytogenetic Abnormality	3.47571	3.68755	5.92985	3.06525	6.98555	0.0244852	5.17552	0.425983	3.45463	5.90109	3.58005	2.78463	2.76293	4.15952	4.55125	4.05528	4.12701	4.45232	2.48031	4.58675	4.32989	4.79255	3.74007
2914	48.3	0	48.3	0	CBFB-MYH11	3.78537	3.31931	5.59894	3.10579	7.25551	0.0314828	4.57484	0.467298	3.44233	6.04485	3.54819	2.74901	3.06119	3.76357	4.59222	4.23799	4.19297	4.28468	2.4238	4.72376	4.41775	4.92302	4.10586
2915	0.5	1	0.5	0	Complex Cytogenetics	3.65205	3.08005	5.02823	2.83213	6.92478	0	4.35551	1.31539	2.82747	5.82019	3.47129	2.32724	2.97654	4.10809	4.17449	4.12335	4.49344	4.40344	2.3889	4.70307	4.8891	4.25476	3.90262
2916	45.3	0	45.3	0	Intermediate Risk Cytogenetic Abnormality	3.12567	3.05349	3.79276	3.37817	6.68368	0.062289	4.62288	0.481978	3.20589	5.59722	2.9196	2.21505	3.20698	3.38743	3.96997	3.94945	3.86061	4.20679	2.11101	4.14013	4.4817	3.9109	3.41748
2917	57.3	0	39	1	Complex Cytogenetics	3.57689	3.49873	5.53032	3.59329	7.04104	0.0165864	4.67865	0.189359	4.11237	5.96768	3.26878	3.11427	3.492	4.21834	5.26231	4.37984	4.36473	4.81204	2.49961	4.55958	3.47439	4.65941	4.18108
2918	7.4	1	6	1	Intermediate Risk Cytogenetic Abnormality	3.6585	3.18459	5.39399	2.70609	7.0596	0.0044404	4.38299	0.651461	2.67453	5.80305	3.68314	2.20706	3.1813	4.46908	3.88542	3.80032	4.16342	3.91682	2.44723	4.63062	4.67722	4.75177	4.06687
2919	26.8	0	26.8	0	Normal Karyotype	4.07019	2.9412	5.2858	2.82817	7.15021	0	4.54692	0.0657248	3.70762	5.68958	4.03288	2.6657	2.93224	4.72475	4.54403	4.06878	4.72619	4.51738	5.72416	4.68123	4.6295	4.47238	4.05922
2920	11.8	1	5.2	1	Complex Cytogenetics	4.02922	2.6504	5.38774	2.27453	5.38333	0.0136478	4.24191	0.209118	2.39788	5.75714	3.9898	1.94857	1.62476	4.25457	2.67446	3.9073	4.97022	3.41594	1.95381	4.26157	4.0418	3.53687	4.18151
2921	8.1	1	6.3	1	Normal Karyotype	3.60454	2.96318	5.30449	2.48069	6.96792	0.0108218	4.37138	0.493945	3.15718	5.88539	2.88719	2.44565	2.64101	4.36915	4.30673	4.32157	4.30967	4.07153	2.53591	4.81965	4.81676	4.57747	3.835
2924	26	0	26	0	Normal Karyotype	3.40723	2.8853	5.27693	2.89144	7.11382	0.0133543	4.29825	0.324394	3.54015	5.78531	3.51168	2.26491	2.92988	4.06995	3.88569	3.89256	4.14753	4.21906	2.43141	4.48745	4.56112	4.3374	3.56388
2925	7.9	1	7.8	1	Normal Karyotype	3.63723	2.87139	5.56463	2.1276	6.76994	0.0126093	3.84957	0.141887	3.09384	5.8314	2.8905	2.30299	2.20638	3.71614	4.05044	3.83283	4.37675	3.84677	2.07292	4.67042	5.01159	4.14878	3.82097
2927	2.4	1	2.4	0	Normal Karyotype	3.39731	2.75858	4.3933	2.99605	7.29472	0.00517709	3.91359	0.485573	2.52499	5.73759	2.86588	1.98851	3.13883	4.31074	3.90456	4.19022	4.18598	4.462	2.16839	4.32066	4.9357	3.76182	3.64951
2928	4	1	4	0	Poor Risk Cytogenetic Abnormality	3.79034	2.96237	5.50366	3.10318	6.42941	0	4.33663	0.490047	2.56676	5.71775	4.35934	2.51812	3.33399	4.75818	4.05099	4.11304	4.36542	4.38535	2.63805	4.41367	4.54522	4.61976	3.70569
2929	4.6	1	4.6	0	Complex Cytogenetics	3.67066	3.35498	5.40238	3.10634	6.40681	0.00508277	4.45916	0.907915	3.0838	5.89939	3.84901	2.6869	3.19097	4.34635	4.39297	4.57767	4.61816	4.6291	2.6014	4.74643	4.80365	4.50296	3.97371
2930	7.1	1	4.8	1	Normal Karyotype	3.71339	3.04379	5.01644	2.59447	7.18619	0.00803893	4.13615	0.241718	3.43938	5.76762	3.77697	2.39644	2.94242	4.70571	4.20001	3.85423	4.42262	4.06735	2.51919	4.76873	4.81785	4.76541	4.17768
2931	0.1	1	0.1	0	Normal Karyotype	4.15685	3.0233	5.73967	3.00678	6.90126	0.0126942	4.45942	0.671517	3.50958	5.96035	3.77175	2.32095	2.55523	4.2394	4.34826	3.9988	4.47887	4.19963	4.34958	5.05715	4.85774	4.38108	4.06984
2932	42.1	0	42.1	0	Normal Karyotype	3.79274	2.54572	4.85103	2.56585	6.6496	0	3.69767	0.267168	2.77153	5.88153	3.13788	1.75732	2.18137	3.82983	3.68771	3.81346	4.42235	3.87211	2.03512	4.23401	5.1412	3.66456	3.60319
2933	4.6	1	4.6	0	Intermediate Risk Cytogenetic Abnormality	3.72925	3.01694	4.98307	2.99504	6.83759	0.0354212	4.1223	0.375246	3.54661	5.87123	3.11844	2.61865	2.8563	3.44176	4.34156	3.84329	3.92364	4.24087	2.42858	4.35813	4.29595	4.08934	4.04479
2934	6.6	0	2.7	1	Normal Karyotype	3.28164	2.69707	4.59582	2.66487	6.7176	0.00486003	4.26932	0.278672	3.12469	5.2961	3.1726	2.27332	2.69516	4.18993	4.11232	3.82532	4.16342	4.04705	2.01407	4.34563	4.54324	3.40416	3.53458
2935	1.6	1	1.6	0	Complex Cytogenetics	3.46731	3.34189	4.68375	3.03171	6.55542	0.00524701	4.9702	0.316926	2.73196	6.07975	4.08001	2.39404	2.62753	4.45709	3.91464	3.94673	4.59245	4.30871	2.22271	5.01832	4.47002	4.2543	3.77923
2936	13.8	0	13.8	0	Normal Karyotype	3.80713	3.25524	5.32552	3.52125	7.05464	0.0100915	4.38392	1.4458	3.62243	5.5102	3.98877	2.65472	3.5528	4.84848	4.06848	3.94693	4.1859	4.56126	2.38792	4.3831	4.21944	4.37608	3.63092
2937	8	1	4.6	1	RUNX1-RUNX1T1	4.51779	2.17313	5.34445	2.06329	5.80834	0.00592222	3.85706	0.0862863	3.42513	5.92964	3.42173	1.73857	2.08492	3.19375	3.02757	3.50755	4.62912	3.25016	1.89918	4.50343	5.44048	3.35622	4.80556
2938	9.9	1	7.2	1	Normal Karyotype	3.57631	3.37689	4.40852	2.89685	6.91083	0.0187365	4.64974	1.04981	4.05672	6.07019	3.53452	2.57073	2.10153	3.96685	4.44346	3.87317	5.65147	4.3264	2.34096	4.80729	4.93017	4.90289	4.98139
2939	36.9	0	36.9	0	Complex Cytogenetics	3.82939	2.90833	0.871348	2.72135	6.62899	0.00470426	4.4338	0.0299451	2.96771	5.81935	3.74522	2.39438	2.00824	4.2325	4.15461	3.89779	4.20894	4.42499	2.36734	4.64649	4.383	4.49764	4.033
2940	55.4	1	14.6	1	Intermediate Risk Cytogenetic Abnormality	3.69732	3.13806	3.02028	2.89311	6.97069	0.00536211	4.25477	0.213392	4.30068	5.87409	3.26841	2.62535	2.96441	3.89647	4.46347	3.9941	4.51317	4.16006	2.47683	4.8699	4.76944	4.51297	4.22024
2941	0.2	1	0.2	0	BCR-ABL1	2.80352	3.58511	0.19922	4.39683	6.41766	0.0127567	4.91809	0.0361138	3.50299	5.79477	4.16949	2.08214	3.39838	4.30344	3.7202	4.4664	4.78444	4.02012	1.86349	5.29062	3.87891	5.57945	3.68941
2942	43.5	0	43.5	0	CBFB-MYH11	3.7402	2.86882	5.22182	3.04892	7.18336	0.0112831	4.19625	0.564603	3.03497	6.01332	3.3832	2.52162	2.84184	3.95649	4.02064	4.09601	4.17661	4.11891	2.15245	4.49827	4.53578	4.23961	3.89654
2943	4.2	1	4.2	0	Complex Cytogenetics	3.24604	3.19226	4.57109	3.06556	6.91895	0.00886886	4.41565	1.04903	3.53497	5.66442	3.87534	2.46212	2.524	4.34327	4.09879	4.05715	4.04527	4.55	2.00154	4.99356	4.43246	4.1725	3.61927
2944	2.4	1	2.4	0	Poor Risk Cytogenetic Abnormality	3.40973	3.15516	4.61942	2.87235	6.29512	0.0159343	4.70225	0.711848	2.33404	6.11539	3.75944	2.33047	2.9437	4.29993	4.11932	4.0359	4.16161	4.44103	2.43854	4.59488	4.45557	4.49036	3.71918
2946	24.4	0	20.8	1	N.D.	3.54271	2.94038	3.93836	2.91085	7.13985	0	4.28067	0.314341	3.36542	5.80851	3.86181	2.34755	2.93993	4.50967	3.86092	4.2247	4.19215	4.30466	2.16264	4.83733	4.44269	4.51098	3.7684
2948	18.1	1	18.1	0	Normal Karyotype	3.82552	2.93774	4.77123	3.04359	6.90796	0.0117214	4.28003	0.181261	3.2168	5.45092	3.44026	2.39787	3.00797	4.15564	3.81295	3.83348	4.31537	3.93256	2.07993	4.36745	4.76339	3.97263	3.62298
2949	32.6	0	32.6	0	Complex Cytogenetics	3.46111	3.04837	5.17198	3.07012	7.29004	0.00853697	4.44468	1.102	3.11583	5.94303	3.62853	2.203	2.95841	4.3553	3.99445	4.85311	4.2081	4.55945	2.11338	4.49121	4.63584	4.51195	3.50588
2950	40.3	0	40.3	0	RUNX1-RUNX1T1	3.73681	3.21943	5.83001	2.99477	7.06673	0	4.1318	0.0319527	3.38105	5.92355	3.48239	2.64595	3.19614	4.21913	4.71526	3.97731	4.25273	4.35229	2.31469	4.86152	4.74214	5.12687	4.06152
2952	1.9	1	1.9	0	Complex Cytogenetics	4.01743	2.60348	4.77644	2.30471	5.88366	0	3.85074	0.174082	2.64047	5.60461	3.19372	1.81039	1.86067	4.26392	3.33065	3.67138	4.51409	3.86487	1.90507	4.55374	4.88829	3.79142	3.83203
2955	16.4	1	9.6	1	Normal Karyotype	3.23297	3.24637	4.39344	3.35344	7.20974	0.0307329	4.66858	0.352222	3.42277	5.99784	3.58029	2.79596	3.73124	4.2322	4.55942	4.11891	3.86111	4.73165	2.61028	4.53665	4.15503	4.87473	3.86234
2956	5.7	1	3.2	1	MLL translocation, t(9;11)	3.64412	3.07152	5.27071	2.57965	7.25324	0	4.49332	0.280578	2.83272	5.76362	3.88764	2.47088	2.94894	4.04266	4.15898	3.95114	4.37366	3.9151	2.10536	4.75179	4.87813	4.50948	3.91117
2959	15.4	1	13.4	1	Intermediate Risk Cytogenetic Abnormality	3.53939	3.30664	5.23021	4.07604	7.17372	0.0443553	4.56064	1.39388	3.37739	5.88211	3.51711	2.62779	3.71844	4.21552	4.60153	4.31165	4.3284	4.59748	2.28686	4.58397	4.2321	4.3758	3.89144
2963	53.9	1	53.9	0	Normal Karyotype	3.57546	3.58984	5.58015	2.80513	7.35718	0.0283253	4.76615	0.415184	3.90959	6.00234	3.17082	2.95055	2.64616	3.60232	4.77264	4.31803	4.28836	4.34364	2.55661	4.78819	4.63623	5.13544	4.00913
2965	11.3	1	9.9	1	Normal Karyotype	3.24497	3.29104	5.86513	2.81884	7.26826	0.018026	4.72998	0.53684	3.72564	6.28851	3.17988	2.98591	2.53326	3.36087	4.56456	4.12657	4.32223	4.19574	2.40981	4.89952	4.87105	4.66268	4.172
2966	28.4	1	8.6	1	Normal Karyotype	3.817	3.28151	4.54343	3.07119	6.89177	0.0180795	4.75493	0.0820013	3.83312	5.88067	3.81701	3.14585	2.0862	4.03417	4.81763	4.31055	4.66969	4.70367	2.52557	4.73386	4.66416	4.32841	4.03815
2970	10.7	1	8.3	1	Normal Karyotype	3.43206	3.34473	5.05441	3.22021	7.07021	0.0334609	4.53763	0.45367	3.43359	5.8567	3.58071	2.68351	3.27302	4.11381	4.28597	4.08792	4.35094	4.28778	2.38907	4.65694	4.66503	4.30712	4.10928
2971	25.8	1	17	1	Normal Karyotype	3.33047	2.86022	4.76747	3.35784	7.21138	0.019187	4.83549	0.436637	2.8862	5.85098	3.42383	2.53421	3.07367	4.02231	4.25983	4.12505	4.27143	4.48548	6.08775	4.45768	4.58123	3.95251	3.87869
2973	20.5	1	12	1	Normal Karyotype	2.98005	2.83461	4.62441	3.15155	7.13531	0.0425767	4.44291	0.102015	3.03624	5.65584	2.87963	2.39505	3.0003	3.48673	4.03232	4.04294	3.96944	4.29449	1.77662	4.13205	4.51078	3.17229	3.32595
2975	34	1	8.5	1	Normal Karyotype	3.89086	2.4851	5.98797	2.51098	7.2082	0.0631886	4.35482	0.755553	3.24115	6.17421	3.32121	2.58443	2.70537	4.43051	3.08593	3.80984	4.25675	3.88011	2.55034	4.6394	4.69914	3.86972	4.16337
2976	30	1	7.7	1	Normal Karyotype	3.36015	2.98705	5.93588	2.86131	7.10954	0.0210842	4.45282	0.390869	3.1749	5.80666	3.429	2.77158	2.7186	4.12983	4.36084	3.98672	4.24843	4.23719	2.57636	4.44093	4.40092	4.54712	4.04169
2977	0.8	1	0.8	0	Normal Karyotype	3.5138	1.98005	4.61955	1.87623	6.26926	0.00959268	3.3883	0.0605181	2.45689	5.25102	1.92265	1.98149	2.02619	3.80056	3.70042	4.02094	4.17515	3.80617	1.911	3.85753	4.4055	3.08898	3.25323
2979	47	0	47	0	Normal Karyotype	4.23102	2.44702	3.20962	2.12661	6.36307	0	3.55615	0.177578	3.26204	5.41352	3.15896	1.67334	2.50953	4.31821	3.46863	3.46112	4.32168	3.63895	2.04352	4.16345	4.55465	4.05956	3.98781
2980	47.5	0	47.5	0	PML-RARA	3.21916	3.32482	4.48886	2.71564	7.43522	0.0272354	4.72514	0.188244	3.88686	6.05392	3.18249	2.84082	3.01971	4.10137	4.3515	4.01089	4.36135	4.29014	2.78301	4.80687	4.58064	4.64264	4.38938
2981	44.4	0	44.4	0	Normal Karyotype	3.10786	2.72076	4.57282	3.40637	6.91937	0.00830422	4.45225	0.600158	2.927	5.5894	3.01075	2.15202	2.78141	3.5946	3.82217	4.08941	4.1236	3.93908	1.90468	4.28168	4.61408	3.45475	3.30639
2982	37.1	0	37.1	0	PML-RARA	3.24647	2.86411	3.75756	2.82385	7.37126	0	4.71961	0.250943	3.14586	5.61553	3.38376	2.64793	2.97231	4.46697	3.89847	4.05106	4.25373	4.32166	2.34226	4.51791	4.41885	3.87328	3.71761
2983	11.2	1	3.8	1	Normal Karyotype	3.35685	3.2288	4.80431	2.97564	7.06661	0.0215916	4.39705	0.634809	3.41928	5.79459	3.40738	2.75054	3.24388	3.99384	4.41945	3.89611	4.28813	4.46501	2.76895	4.57541	4.84117	4.40011	3.99501
2984	71.3	0	71.3	0	Normal Karyotype	4.0518	2.4179	4.68168	2.77431	6.71563	0.0325078	5.24444	0.082069	3.79302	6.26017	3.39278	2.58579	2.86462	2.45599	3.39236	4.04088	5.71775	4.50629	4.09206	4.51548	5.41258	3.37328	4.68431
2986	6.6	1	6.6	0	Normal Karyotype	3.48264	2.69754	6.30731	2.18431	7.08028	0	3.8703	0.409722	3.14868	6.21827	2.48592	2.63236	1.82269	3.13709	4.70041	4.09876	3.98307	4.33511	2.24595	4.75143	4.65239	4.54583	4.14811
2987	6.3	1	5.3	1	Normal Karyotype	3.54167	2.72154	3.68024	3.2469	6.60712	0.00519844	4.33869	0.27797	2.86654	5.75465	2.86684	2.23244	2.58738	2.80333	4.49986	4.20469	4.10656	4.08994	1.90184	4.41369	5.22324	3.49253	3.49083
2988	0.8	1	0.8	0	Normal Karyotype	3.68343	3.18232	5.92172	3.2062	7.39734	0.0165937	4.35376	0.928895	3.05299	5.9881	4.11198	2.64311	3.05036	4.64962	4.47215	4.1826	4.25549	4.4036	2.49237	4.87589	4.67052	5.01745	3.93054
2990	42.1	0	34.1	1	Normal Karyotype	3.54383	2.60972	5.53934	2.55944	7.56801	0.0185642	4.04229	0.0539693	3.08029	5.8484	3.09431	2.48953	2.74685	4.4719	3.99822	4.16687	4.29025	4.03824	5.818	4.5309	4.40668	4.29314	3.80722
2991	88.3	0	88.3	0	PML-RARA	3.63219	2.79816	4.66752	2.66753	7.13848	0	5.2941	0.170438	2.88733	5.58569	3.70767	2.29251	2.45361	4.12594	3.69883	4.06283	4.52616	4.51909	2.50962	5.16649	4.73962	3.9663	3.92739
2992	56.3	1	11.9	1	Normal Karyotype	3.30044	2.86907	4.32841	3.05265	6.83247	0.0115272	4.46746	0.36951	3.30925	5.23731	4.07608	2.38322	2.79393	4.05496	3.77307	3.89361	4.2435	4.03838	2.97145	4.36048	4.72954	3.8414	3.61302
2994	83.5	0	24.2	1	PML-RARA	3.53192	2.78809	4.15916	2.60904	7.05502	0.00612408	4.85379	0.119692	2.80926	5.27798	3.6648	2.33594	2.8921	4.20335	3.92323	3.79847	4.2688	3.96217	2.12811	4.62157	4.63133	3.21995	3.69903
2995	73.6	0	69.7	1	Normal Karyotype	3.74619	3.26041	4.8009	3.18033	6.75522	0.0101178	4.14994	0.813109	3.62795	5.55847	3.87774	2.59459	3.01539	4.26319	4.82644	3.92457	5.81556	4.31525	2.40064	5.14144	4.75352	4.79098	3.86441
2996	73	0	73	0	Normal Karyotype	3.54709	2.99076	4.90706	3.42462	6.89818	0	4.29289	0.686007	3.80041	5.48772	3.74428	2.48158	3.28335	3.86685	3.81812	3.84234	4.37931	4.11413	2.35407	4.56224	4.61815	4.64017	3.62754
2998	1	1	1	0	PML-RARA	3.54784	3.12314	4.63243	2.67784	7.08989	0.024828	4.73916	0.20921	3.23718	5.50682	3.51197	2.56043	2.48519	4.23654	4.15048	3.9001	4.45183	3.95699	2.54642	4.90655	4.83838	4.00395	4.03344
2999	83.3	0	83.3	0	PML-RARA	3.34924	2.90138	3.62732	2.70898	7.19151	0.0092435	4.67409	0.0439839	3.23127	5.32452	2.77715	2.67349	2.73308	4.23314	3.88032	4.15312	4.20787	4.41357	2.05471	4.32435	4.44837	3.86578	3.59691
3000	67.7	0	67.7	0	Normal Karyotype	3.91941	3.0403	4.1872	2.84801	6.88312	0	4.11185	0.166785	3.6212	5.7086	3.30426	2.54019	2.76388	4.24927	4.28398	3.98077	4.41224	4.25206	2.38886	4.77988	4.76331	4.69027	4.05419
3001	76.2	0	76.2	0	PML-RARA	3.96613	3.05523	1.66933	2.63819	6.90832	0.00595615	4.93261	0.134102	3.6354	5.54045	3.12072	2.51119	2.63673	3.88666	4.04274	3.77897	4.73677	4.34666	2.51782	5.06477	4.7185	4.18687	3.9212
3002	46.8	1	26.2	1	Normal Karyotype	4.20757	2.85687	5.27095	2.99748	7.20134	0	4.74482	1.04022	3.12149	6.03133	3.39801	1.98809	2.86446	4.24539	3.30727	4.46012	4.69881	4.4781	2.6303	5.02216	4.5675	4.61104	4.02711
3007	75.8	0	75.8	0	PML-RARA	3.71704	3.48623	0.693189	2.3975	6.93182	0.0151705	5.05722	0.0896479	3.43022	5.53039	3.38262	2.63801	2.86379	4.15512	4.0666	3.66977	4.44485	4.21157	2.73847	4.80039	4.60901	4.20266	3.99351
3008	27	1	7.7	1	Normal Karyotype	4.16243	2.91204	3.98899	2.74764	6.75821	0.00470423	4.00115	0.232386	3.80286	5.77723	3.61175	2.33982	2.66985	3.96232	4.35281	3.91741	4.72035	4.13414	2.53153	4.99823	5.10694	4.74711	4.41381
3009	19	1	7.7	1	Normal Karyotype	3.3629	3.05502	0.189689	3.10504	6.87354	0.0184775	4.51546	0.346322	3.59995	5.578	3.83374	2.72143	3.22912	4.30832	4.38799	4.01722	4.62304	4.2875	4.0353	4.73603	4.97845	4.73337	4.07547
3011	81.9	0	81.9	0	Normal Karyotype	3.96656	2.78372	5.74635	2.86869	7.317	0	5.15194	0.171539	2.8862	5.92934	4.05547	2.46848	2.87178	4.52885	4.19631	3.92303	4.61609	4.42696	5.97757	5.32226	4.71586	4.14779	4.22662
3012	86.6	0	86.6	0	PML-RARA	3.99098	2.79014	4.1509	2.42357	6.73793	0.00976205	5.11926	0.144522	3.24997	5.41511	3.11456	2.33406	2.24562	3.88171	3.79912	3.93644	4.45219	4.19961	2.62801	5.09383	4.71701	3.82902	3.85645

## Sheet: Table S8
Table S8: The results of univariate Cox regression analysis of 23 m6A regulators in patients with AML
id	HR	HR.95L	HR.95H	pvalue	km
RBM15B	1.09585	0.575293	2.08742	0.78072	0.0811549
VIRMA	1.08947	0.581041	2.04277	0.789344	0.134194
IGF2BP2	1.26843	1.01725	1.58162	0.034698	0.0059849
FMR1	0.984622	0.553731	1.75081	0.957912	0.12273
HNRNPA2B1	0.529442	0.306075	0.915819	0.0229373	0.00010891
IGF2BP1	308.3	0.000854003	1.11298e+08	0.380061	0.0793199
YTHDF3	0.586532	0.344552	0.998454	0.0493372	0.00175209
IGF2BP3	3.26074	1.85587	5.72909	3.95096e-05	0.000147334
CBLL1	0.577653	0.343521	0.971359	0.0384946	0.0318042
HNRNPC	1.21237	0.574979	2.55632	0.612891	0.0264116
RBM15	1.28179	0.735249	2.23459	0.381334	0.0803249
METTL14	0.577862	0.298158	1.11996	0.10429	0.00561894
YTHDC2	0.606858	0.357289	1.03075	0.064617	0.000815155
METTL3	0.97918	0.575487	1.66606	0.938157	0.168956
ZC3H13	0.996899	0.630586	1.576	0.989395	0.0572782
WTAP	0.755673	0.309501	1.84504	0.538482	0.179244
YTHDF1	0.965987	0.512658	1.82018	0.914744	0.184558
YTHDC1	0.564786	0.279944	1.13945	0.110622	0.00634533
FTO	0.747317	0.545723	1.02338	0.0693901	0.0108533
YTHDF2	1.36159	0.676238	2.74155	0.387375	0.0519734
ALKBH5	2.37253	1.18042	4.76854	0.0152798	6.9825e-07
LRPPRC	1.10279	0.737206	1.64966	0.633958	0.0438186
ELAVL1	0.810891	0.40227	1.63459	0.557819	0.133172

## Sheet: Table S9
Table S9: The results of univariate Cox regression analysis of m6A cluster in AML
beta	HR (95% CI for HR)	wald.test	p.value	variables
0.03893	1.04 (1.025-1.055)	26.96	2.074e-07	AGE
1.183	3.264 (2.175-4.898)	32.65	1.104e-08	AGEcat
0.005017	1.005 (1.001-1.009)	5.42	0.01995	WBC
0.2223	1.249 (0.8345-1.869)	1.17	0.28	WBCcat
0.146	1.157 (0.667-2.008)	0.27	0.6034	FLT3_n
-0.02775	0.9726 (0.4897-1.932)	0.01	0.9368	CEBPA
0.1453	1.156 (0.7373-1.813)	0.4	0.5269	NPM_n
1.63	5.105 (2.642-9.861)	23.55	1.219e-06	TP53
-0.2314	0.7934 (0.3846-1.637)	0.39	0.531	IDH1_n
0.01886	1.019 (0.5422-1.915)	0	0.9533	IDH2_n
0.6019	1.826 (1.159-2.876)	6.74	0.009435	DNMT3A
0.7677	2.155 (1.164-3.988)	5.98	0.01451	RUNX1
0.6329	1.883 (1.39-2.551)	16.71	4.344e-05	RISK
-0.9168	0.3998 (0.233-0.686)	11.08	0.0008744	m6Acluster

## Sheet: Table S10
Table S10: The result of the GSVA enrichment analysis between m6A cluster-A and m6A cluster-B
id	logFC	AveExpr	t	P.Value	adj.P.Val	B
KEGG_NON_HOMOLOGOUS_END_JOINING	-0.355424	-0.0289567	-5.80331	3.67173e-08	6.79271e-06	8.44119
KEGG_BIOSYNTHESIS_OF_UNSATURATED_FATTY_ACIDS	-0.278057	-0.0325651	-4.79944	3.77749e-06	0.000349418	4.12022
KEGG_AMINOACYL_TRNA_BIOSYNTHESIS	-0.311951	-0.0352971	-4.26802	3.461e-05	0.00213428	2.07295
KEGG_RNA_DEGRADATION	-0.206564	-0.0447139	-3.90729	0.000140243	0.00566866	0.789976
KEGG_PYRUVATE_METABOLISM	-0.181658	-0.0249096	-3.8775	0.000156803	0.00566866	0.688077
KEGG_BASE_EXCISION_REPAIR	-0.232562	-0.058958	-3.83474	0.000183848	0.00566866	0.542941
KEGG_PYRIMIDINE_METABOLISM	-0.191691	-0.0494419	-3.67911	0.000324553	0.0067849	0.0258709
KEGG_VALINE_LEUCINE_AND_ISOLEUCINE_DEGRADATION	-0.195276	-0.0347346	-3.61299	0.000411067	0.0067849	-0.188461
KEGG_CITRATE_CYCLE_TCA_CYCLE	-0.244321	-0.0164904	-3.61257	0.000411677	0.0067849	-0.189806
KEGG_PURINE_METABOLISM	-0.149863	-0.037759	-3.59146	0.000443641	0.0067849	-0.25754
KEGG_MISMATCH_REPAIR	-0.293333	-0.0297622	-3.58701	0.000450672	0.0067849	-0.271778
KEGG_DNA_REPLICATION	-0.307978	-0.0361484	-3.58625	0.000451875	0.0067849	-0.274192
KEGG_LINOLEIC_ACID_METABOLISM	0.141336	-0.00735668	3.56903	0.000480165	0.0067849	-0.329157
KEGG_PEROXISOME	-0.161685	-0.031633	-3.54994	0.000513452	0.0067849	-0.389792
KEGG_GLYOXYLATE_AND_DICARBOXYLATE_METABOLISM	-0.22646	-0.0170521	-3.51648	0.0005771	0.00711757	-0.495423
KEGG_PROPANOATE_METABOLISM	-0.181978	-0.0276618	-3.47198	0.000673306	0.00776517	-0.634618
KEGG_RNA_POLYMERASE	-0.215679	-0.0515764	-3.45511	0.000713556	0.00776517	-0.686981
KEGG_CYSTEINE_AND_METHIONINE_METABOLISM	-0.156113	-0.0406052	-3.39623	0.000872449	0.00896684	-0.868064
KEGG_NUCLEOTIDE_EXCISION_REPAIR	-0.199447	-0.0408676	-3.3784	0.000926749	0.00902361	-0.922375
KEGG_LYSINE_DEGRADATION	-0.163815	-0.0245091	-3.3498	0.00102052	0.00943984	-1.00901
KEGG_HOMOLOGOUS_RECOMBINATION	-0.225513	-0.0452375	-3.30879	0.0011705	0.00984286	-1.13209
KEGG_UBIQUITIN_MEDIATED_PROTEOLYSIS	-0.120426	-0.0418109	-3.23551	0.00149088	0.0119919	-1.34878
KEGG_CELL_CYCLE	-0.168804	-0.0392729	-3.05761	0.00263786	0.019885	-1.85724
KEGG_BASAL_TRANSCRIPTION_FACTORS	-0.155572	-0.0411666	-3.05171	0.00268716	0.019885	-1.87367
KEGG_ONE_CARBON_POOL_BY_FOLATE	-0.201109	-0.0302761	-3.03481	0.0028331	0.0201586	-1.92058
KEGG_GLUTATHIONE_METABOLISM	-0.15187	-0.0189559	-2.97105	0.00345208	0.0236531	-2.09552
KEGG_TERPENOID_BACKBONE_BIOSYNTHESIS	-0.190959	-0.0263536	-2.82763	0.00532298	0.0347401	-2.47689
KEGG_OOCYTE_MEIOSIS	-0.114811	-0.0237555	-2.81993	0.00544574	0.0347401	-2.49689
KEGG_SPLICEOSOME	-0.15899	-0.0538525	-2.68891	0.0079709	0.0465622	-2.82966
KEGG_PANTOTHENATE_AND_COA_BIOSYNTHESIS	-0.165498	-0.0189628	-2.68528	0.008054	0.0465622	-2.83868

[truncated: 14 more sheets: Table S11, Table S12, Table S13 , Table S14 , Table S15, Table S16, Table S17, Table S18, Table S19, Table S20, Table S21, Table S22, Table S23, Table S24]
